# Supplementary material for: Impacts of Distribution Data on Accurate Species Modeling: A Case Study of Litsea auriculata (Lauraceae)
Source: Plants (Basel). 2024 Sep 14;13(18):2581. doi: 10.3390/plants13182581 (PMC11435344; doi:10.3390/plants13182581)
Supplement: Supplementary file 1 [file plants-13-02581-s001.zip]

Archive with 1 entries (1 files):
- plants-3139062-supplementary.pdf
